# Supplementary material for: Genetic blueprint of herbaceous peony floral scent: evidence from terpene synthase, Nudix hydrolase, and prenyltransferase
Source: Hortic Res. 2026 Mar 9;13(7):uhag091. doi: 10.1093/hr/uhag091 (PMC13278846; doi:10.1093/hr/uhag091)
Supplement: Web_Material_uhag091 [file web_material_uhag091.zip]

Archive with 2 entries (2 files):
- Supplementary20260225.docx
- Supplementary20260225.xlsx
