# Supplementary material for: Genetic blueprint of herbaceous peony floral scent: evidence from terpene synthase, Nudix hydrolase, and prenyltransferase
Source: Hortic Res. 2026 Mar 9;13(7):uhag091. doi: 10.1093/hr/uhag091 (PMC13278846; doi:10.1093/hr/uhag091)
Supplement: Web_Material_uhag091 [file web_material_uhag091.zip › Supplementary20260225.xlsx]

## Sheet: Supplementary Table S1
Supplementary Table S1. Composition of volatile compounds released from P. lactiflora ‘ Zifengyu’ flowers .
No.	CAS Number	Compound	fully open flowering stage (S3)	half-open flowering stage (S2)	budding stage (S1)	sepal	carpel	stamen	petal
1	2867-05--2	α-thujene	0.24±0.04 (0.47±0.08)	0.32±0.14 (0.65±0.33)	ND	ND	ND	0.57±0.2 (0.74±0.44)	0.27±0.02 (0.28±0.12)
2	555-10-2	β-phellandrene	1.36±0.29 (3.78±0.58)	1.28±0.56 (3.68±1.11)	ND	ND	ND	2.89±1.71 (4.89±3.2)	0.47±0.2 (1.19±1.09)
3	123-35-3	myrcene	1.17±0.22 (3.22±0.4)	ND	ND	ND	ND	2.12±1 (3.58±2)	0.78±0.04 (2.14±0.33)
4	5989-27-5	(+)-limonene	0.15±0.01 (0.2±0.03)	0.58±0.12 (1.58±0.07)	0.65±0.01 (4.16±0.27)	1.2±0.02 (4.27±2.27)	1.32±0.38 (9.2±4.31)	0.81±0.5 (5.83±6.3)	0.45±0.05 (0.97±0.35)
5	470-82-6	1,8-cineole	3.22±0.45 (9.35±0.62)	2±0.78 (6.05±1.36)	0.75±0.05 (5.66±0.07)	2.61±1 (11.08±2.64)	1.52±0.79 (9.69±6.21)	6.87±0.64 (8.57±4.91)	ND
6	3779-61-1	(E)-β-ocimene	0.45±0.06 (1.1±0.11)	0.29±0.08 (0.61±0.15)	ND	ND	ND	0.96±0.25 (0.73±0.52)	ND
7	13877-91-3	(Z)-β-ocimene	7.28±1.48 (21.31±2.79)	2.9±1.03 (9.01±1.57)	ND	ND	ND	8.9±8.39 (14.43±10.46)	0.78±0.22 (4.69±1.41)
8	78-70-6	linalool	0.78±0.05 (2.1±0.02)	0.79±0.19 (2.26±0.18)	ND	ND	ND	1.13±0.7 (1.53±0.7)	0.77±0.23 (1.94±0.4)
9	98-55-5	α-terpineol	0.76±0.03 (2.04±0.06)	0.42±0.06 (1.05±0.01)	ND	ND	ND	1.43±0.3 (2.31±0.49)	0.56±0.45 (1.06±1.19)
10	106-22-9	citronellol	8.24±0.12 (28.39±2.26)	10.25±1.76 (36.52±1.14)	ND	ND	ND	14.7±3.83 (28.07±6.36)	15.37±3.57 (55.67±1.7)
11	106-24-1	geraniol	4.54±0.09 (13.41±0.75)	1.87±0.33 (5.91±0.11)	ND	ND	ND	6.39±2.23 (12.46±3.67)	4.61±1.29 (17.39±1.95)
12	105-87-3	geranyl acetate	0.77±0.09 (2.1±0.44)	0.27±0.01 (0.57±0.14)	1.62±0.1 (18.12±0.51)	4.89±1.34 (26.65±2.62)	1.65±0.07 (12.24±2.43)	0.7±0.12 (0.98±0.2)	0.76±0.33 (1.82±0.77)
13	87-44-5	β-caryophyllene	3.53±0.05 (10.37±0.66)	8±0.95 (26.8±2.35)	5.06±0.55 (66.98±0.76)	9.6±3.63 (53.09±3.1)	7.06±1.12 (64.17±4.61)	7.09±1.8 (13.47±2.94)	3±0.73 (10.66±1.59)
14	6753-98-6	α-caryophyllene	0.41±0 (1±0.09)	1.15±0.14 (3.55±0.27)	0.71±0.03 (5.08±0.05)	1.4±0.21 (4.92±0.72)	0.92±0.21 (4.69±1.14)	0.86±0.19 (1.25±0.31)	0.42±0.06 (0.78±0.09)
15	40716-66-3	nerolidol	0.18±0.01 (0.29±0.06)	0.14±0 (0.14±0.03)	ND	ND	ND	0.31±0.02 (0.25±0.03)	0.37±0.12 (0.61±0.33)
16	1139-30-6	caryophyllene oxide	0.38±0.01 (0.89±0.1)	0.56±0.02 (1.61±0.41)	ND	ND	ND	0.67±0.18 (0.9±0.27)	0.39±0.07 (0.68±0.2)
ND represents tentatively undetected.
All the data were calculated relative to standard β-caryophyllene (Bao et al., 2023), and the unit was ng/g fresh weight.
The data in brackets represent the mean percentage relative to the whole volatile terpenes.
All the detection experiments were repeated at least three times for replication.

## Sheet: Supplementary Table S2
Supplementary Table S2. Information of reference sequences included of this article.
GenBank	Name	Species
A.thaliana_FPPS1	At5G47770.1	Arabidopsis thaliana
A.thaliana_FPPS2	At4G17190.1	Arabidopsis thaliana
A.thaliana_SPPS1	At1G78510.1	Arabidopsis thaliana
A.thaliana_SPPS2	At1G17050.1	Arabidopsis thaliana
A.thaliana_PPPS1	At2G34630.2	Arabidopsis thaliana
A.thaliana_GFPPS1	At3G14530.1	Arabidopsis thaliana
A.thaliana_GFPPS2	At3G14550.1	Arabidopsis thaliana
A.thaliana_GFPPS3	At3G29430.1	Arabidopsis thaliana
A.thaliana_GFPPS4	At3G32040.1	Arabidopsis thaliana
A.thaliana_GPPS.SSUII	AT4G38460.1	Arabidopsis thaliana
A.thaliana_GGPPS1	AT1G49530.1	Arabidopsis thaliana
A.thaliana_GGPPS2	AT2G18620.1	Arabidopsis thaliana
A.thaliana_GGPPS3	AT2G18640.1	Arabidopsis thaliana
A.thaliana_GGPPS4	AT2G23800.1	Arabidopsis thaliana
A.thaliana_GGPPSII	AT4G36810.1	Arabidopsis thaliana
A.thaliana_PPPS2	AT3G20160.1	Arabidopsis thaliana
S.lycopersicum_FPPS1	Solyc12g015860.1.1	Solanum lycopersicum
S.lycopersicum_GGPPS1	Solyc11g011240.1.1	Solanum lycopersicum
S.lycopersicum_GGPPS2	Solyc04g079960.1.1	Solanum lycopersicum
S.lycopersicum_SPPS	Solyc07g061990.2.1	Solanum lycopersicum
S.lycopersicum_GPPS	Solyc08g023470.2.1	Solanum lycopersicum
S.lycopersicum_GGPP3	Solyc02g085700.1.1	Solanum lycopersicum
S.lycopersicum_TPT1	Solyc02g085710.2.1	Solanum lycopersicum
S.lycopersicum_TPT2	Solyc02g085720.1.1	Solanum lycopersicum
S.lycopersicum_GPPS.SSUI	Solyc07g064660.1.1	Solanum lycopersicum
S.lycopersicum_GPPS.SSUII	Solyc09g008920.2.1	Solanum lycopersicum
R.chinensis_FPPS1	RchiOBHm_ Chr5g0000321	Rosa chinensis
R.chinensis_FPPS2	RchiOBHm_ Chr5g0075621	Rosa chinensis
R.chinensis_GPPS1	RchiOBHm_ Chr5g0014811	Rosa chinensis
R.chinensis_GPPS2	RchiOBHm_ Chr5g0028851	Rosa chinensis
A.majus_GPPS.SSU	AAS82859.1	Antirrhinum majus
C.roseus_GPPS.SSU	AGL91646.1	Catharanthus roseus
Mpiperita_GPPS.SSU	AAF08792.1	Mentha x piperita
H.lupulus_GPPS.SSU	ACQ90681.1	Humulus lupulus
T.wilfordii_GPPS.SSU	AKU77012.1	Tripterygium wilfordii
L.cubeba_GPPS.SSU	ART33311.1	Litsea cubeba
C.breweri_GPPS.SSU	AAS82870.1	Clarkia breweri
O.sativa_GRP	BAF09598.2	Oryza sativa
P.bellina_GPPS.SSU2	APX64489.1	Phalaenopsis bellina
T.wilfordii_GPPS.SSU2	AKU77009.1	Tripterygium wilfordii
S.miltiorrhiza_GPPS.SSU2	AEZ55680.1	Salvia miltiorrhiza
N.tabacum_GGPPS2	ADD49735.1	Nicotiana tabacum
P.abies_GGPPS6	ACA21462.1	Picea abies
A.majus_GPPS.LSU	AAS82860.1	Antirrhinum majus
C.roseus_GPPS.LSU	AGL91645.1	Catharanthus roseus
M.piperita_GPPS.LSU	AAF08793.1	Mentha x piperita
H.lupulus_GPPS.LSU	ACQ90682.1	Humulus lupulus
N.tabacum_GGPPS1	ADD49734.1	Nicotiana tabacum
S.miltiorrhiza_GGPPS	ACR19637.1	Salvia miltiorrhiza
A.indica_GPPS2	AIG15448.1	Azadirachta indica
C.roseus_GPPS	AGL91647.1	Catharanthus roseus
AtTPS21	NP_001190374.1	Arabidopsis thaliana
AtTPS11	ABO09887.1	Arabidopsis thaliana
SlTPS9	AEM05858.1	Solanum lycopersicum
SlTPS10	XP_004231365.1	Solanum lycopersicum
MtTPS1	AAV36464.1	Medicago truncatula
MtTPS2	AAV36467.1	Medicago truncatula
AtTPS2	NP_193406.3	Arabidopsis thaliana
AtTPS10	ACF41947.1	Arabidopsis thaliana
SlTPS3	AEM05853.1	Solanum lycopersicum
SlTPS4	AEM05854.1	Solanum lycopersicum
MtTPS4	XP_024637648.1	Medicago truncatula
AtTPS14	NP_001185286.1	Arabidopsis thaliana
SlTPS37	AEP82769.1	Solanum lycopersicum
SlTPS39	AEP82767.1	Solanum lycopersicum
MtTPS3	AAV36466.1	Medicago truncatula
GmTPS18	NP_001276223.2	Glycine max
AtTPS31	NP_192187.1	Arabidopsis thaliana
SlTPS41	AEP82765.1	Solanum lycopersicum
SlTPS46	NP_001289840.1	Solanum lycopersicum
AtTPS04	AT1G61120.1	Arabidopsis thaliana
AtTPS32	AT1G79460.1	Arabidopsis thaliana
AAB70707.1	AAB70707.1	Abies grandis
AAB70907.1	AAB70907.1	Abies grandis
AAB71085.1	AAB71085.1	Abies grandis
AAF61454.1	AAF61454.1	Abies grandis
XP_024528123.1	XP_024528123.1	Selaginella moellendorffii
XP_024545428.1	XP_024545428.1	Selaginella moellendorffii
EFJ12417.1	EFJ12417.1	Selaginella moellendorffii
EFJ37773.1	EFJ37773.1	Selaginella moellendorffii
EFJ33476.1	EFJ33476.1	Selaginella moellendorffii
PcNUDX1-1a	RchiOBHm_Chr2g0142071	Rose hybrida ‘Double Delight’
PcNUDX1-1a	RchiOBHm_Chr2g0142111	Rose hybrida ‘Double Delight’
PcNUDX1-1a	RchiOBHm_Chr2g0142121	Rose hybrida ‘Double Delight’
PcNUDX1-1b	RchiOBHm_Chr4g0436181	Rose hybrida ‘Double Delight’
PcNUDX1-1a	RchiOBHm_Chr2g0142081	Rose hybrida ‘Double Delight’
PcNUDX1-2	RchiOBHm_Chr4g0436151	Rose hybrida ‘Double Delight’
PcNUDX1-2	RchiOBHm_Chr6g0244161	Rose hybrida ‘Double Delight’
PcNUDX1-3	RchiOBHm_Chr4g0436191	Rose hybrida ‘Double Delight’
TcNUDX1	MT126704.1	Tanacetum cinerariifolium
PgNDX1	MW366780.1	Pelargonium graveolens
AtNUDX1	NP_177044.1	Arabidopsis thaliana

## Sheet: Supplementary Table S3
Supplementary Table S3. Primers used in the study.
		Forward (5' 3'%)	Reverse (5' 3'%)
RT-qPCR	PlACTIN	ACTGCTGAACGGGAAATT	ATGGCTGGAACAGGACTT
	PlUBI	GATTTAGTTGCTGAACATCG	ATCTGGGAGACCGCTTAT
	PlTPS1	TACCGATGCCTCTCCTTACT	CTGCAATGTGGCCTTTCATC
	PlTPS2	GGCCTTCTGAGCTTGTATGA	GGAGTCAAGGTGAGTGATAGTG
	PlTPS3	CTAACTGAGGCAAGGTGGTATC	GCTAGTGTTGCTATCAGAGGAC
	PlTPS4	GGCTGGAGGCAAGACATTAT	CCTCCGATAGCTCTTTCTTGTG
	PlTPS5	AAACCCACCCTCGAAGAATAC	TCCAAGCCCTCCTTTGTTATT
	PlTPS6	GCAGAAGTCAGCATAGGTTACA	TAGGTTCACTCAACACCCATTC
	PlTPS7	GCGTTTCACCCTGACATTTG	CCAGTAGCTCCTTCCTCATTTC
	PlTPS8	CTCGAAGAACTTGAGCTCCTTAC	GCCATCTAACACTGCCTGATAC
	PlTPS9	CATCTTCGGATCCTGTGGTTAC	CCGTTCCAGTAGCTTGTTGATA
	PlTPS10	GGGATATAGGCGATCAGGAAAC	GCTTCTCAACCCTGGTGTATATC
	PlTPS11	CTGAACATGATCGACGCAATTC	ACCGAAGGGCAACAAGATAG
	PlTPS12	TGGTTCCTGCATGCTTCTT	CACTCCACTGCCTTGAGATTAT
Generation of constructs used in Heterologous expression in Escherichia coli	PlGPS1	TTTCAGAATTCGGATCCATGTTGTATTCTAGGGGA	CGACGGAGCTCGAATTCTCATTTTGTTCTCGTAATGACTC
	PlFPS1	TGGCTGATATCGGATCCATGGCTGACGTGAATGGAACCAA	CGACGGAGCTCGAATTCTTACTTCTGCCTCTTGTATATCTT
	PlFPS2	TGGCTGATATCGGATCCATGGCTGACGTGAATGGA	CGACGGAGCTCGAATTCCTATTTCTGCCTCTTGTAT
	PlGGPPS1	TGGCTGATATCGGATCCATGTCAATTTCAATGGCGTTC	CGACGGAGCTCGAATTCTTAATTTTGTCGATTTGCAATG
	PlGGPPS2	TGGCTGATATCGGATCCATGAGTGCTGTGAATTTGAGTTC	CGACGGAGCTCGAATTCTTAATTCTGCCTGTGAGCAATGT
	PlGPPS.SSU	TGGCTGATATCGGATCCATGGCTTTTTCACTCGGGATATC	CGACGGAGCTCGAATTCTCATGAAGTCGATTCGCCAATAC
	PlNUDX	TGGCTGATATCGGATCCATGGACAATAGATCGTCGGAGCA	CGACGGAGCTCGAATTCTTAACTAGTTGTGGGGAAGGGAT
	PlTPS1	TGGCTGATATCGGATCCATGTCTTTCCAACTCTCCACC	CGACGGAGCTCGAATTCTCATATTGGAACAGGATCAATC
	PlTPS2	TGGCTGATATCGGATCCATGTCTACTGAAGCTTCCGC	CGACGGAGCTCGAATTCTCATATTGCAATATGATCAATG
	PlTPS3	TGGCTGATATCGGATCCATGGCTACACGTCTGGTTGC	CGACGGAGCTCGAATTCCTACATGGGAATGGGTTGAA
	PlTPS4	TGGCTGATATCGGATCCATGTCTCTCCCTGTGTTAG	CGACGGAGCTCGAATTCTCATATTGGGATTGGATC
	PlTPS5	TGGCTGATATCGGATCCATGGCCATTTGCTCTGTGATAAC	CGACGGAGCTCGAATTCTTAGGGAATGGATTGAATGAGAAG
	PlTPS6	TGGCTGATATCGGATCCATGGCCATTTGCTCTGTGATAAC	CGACGGAGCTCGAATTCTTAGGGAATGGATTGAATGAGAAG
	PlTPS7	TGGCTGATATCGGATCCATGTCTGTCCAAGTCTCACCCGC	CGACGGAGCTCGAATTCTCATACTGGGACAGGCTCTATGA
	PlTPS8	TGGCTGATATCGGATCCATGTCTACCCTACTCTCCACATC	CGACGGAGCTCGAATTCTTATTCTCAAACACTGAAATATG
	PlTPS9	TGGCTGATATCGGATCCATGCTTGTTACAGTGAA	CGACGGAGCTCGAATTCTCATCTGTTTGACAAAG
	PlTPS10	TGGCTGATATCGGATCCATGGCAATCCATATGCATTT	CGACGGAGCTCGAATTCCTACAAGGGAATCGGTTCGA
	PlTPS11	TGGCTGATATCGGATCCATGGGTGTTCAAGCTTCGGCAG	CGACGGAGCTCGAATTCTTAAACTATGACCAGATTGATG
	PlTPS12	TGGCTGATATCGGATCCATGGCACTTCAACTTCTCTT	CGACGGAGCTCGAATTCCTAGTTTAGTGAAACAGGTTCC
	PlTPS4-W282A	TGGTGGAATGCTACTTTGCGGGGTTGGGAGT	GCAAAGTAGCATTCCACCACTCTGTCTCTTG
	PlTPS4-R452A	CCTCATCAATCATTACGGCACTCATGGATG	GCCGTAATGATTGATGAGGCTCTAAGTATC
	PlTPS5-N332A	GAATGTCCACAAAGGTCGCTGCACTTATAACA	GCGACCTTTGTGGACATTCTCCTACAATATCC
Generation of constructs used in subcellular localization	PlGPS1	CTGATTACGCTCATATGATGTTGTATTCTAGGG	TTGCTCACCATATCGATTTTTGTTCTCGTAATG
	PlFPS1	CTGATTACGCTCATATGATGGCTGACGTGAATG	TTGCTCACCATATCGATCTTCTGCCTCTTGTAT
	PlFPS2	CTGATTACGCTCATATGATGGCTGACGTGAAT	TTGCTCACCATATCGATTTTCTGCCTCTTGTAT
	PlGGPPS1	CTGATTACGCTCATATGATGTCAATTTCAATG	TTGCTCACCATATCGATATTTTGTCGATTTGC
	PlGGPPS2	CTGATTACGCTCATATGATGAGTGCTGTGAAT	TTGCTCACCATATCGATATTCTGCCTGTGAGCA
	PlGPPS.SSU	CTGATTACGCTCATATGATGGCTTTTTCACTCG	TTGCTCACCATATCGATTGAAGTCGATTCGCC
	PlNUDX	CTGATTACGCTCATATGATGGACAATAGATCGTCGG	TTGCTCACCATATCGATACTAGTTGTGGGGAAGGGAT
	PlTPS1	CTGATTACGCTCATATGATGTCTTTCCAACTCTC	TTGCTCACCATATCGATTATTGGAACAGGATCA
	PlTPS2	CTGATTACGCTCATATGATGTCTACTGAAGCTTC	TTGCTCACCATATCGATTATTGCAATATGATCA
	PlTPS3	CTGATTACGCTCATATGATGGCTACACGTCTGG	TTGCTCACCATATCGATCATGGGAATGGGTTG
	PlTPS4	CTGATTACGCTCATATGATGTCTCTCCCTGTG	TTGCTCACCATATCGATTATTGGGATTGGAT
	PlTPS5	CTGATTACGCTCATATGATGGCCATTTGCTCTG	TTGCTCACCATATCGATGGGAATGGATTGAAT
	PlTPS6	CTGATTACGCTCATATGATGTCTGTCAAAGTTC	TTGCTCACCATATCGATCATTGCAATAGGATCG
	PlTPS7	CTGATTACGCTCATATGATGTCTGTCCAAGTCT	TTGCTCACCATATCGATTACTGGGACAGGCTC
	PlTPS8	CTGATTACGCTCATATGATGTCTACCCTACTCT	TTGCTCACCATATCGATTTCTCAAACACTGAA
	PlTPS9	CTGATTACGCTCATATGATGCTTGTTACAGTG	TTGCTCACCATATCGATTCTGTTTGACAAAG
	PlTPS10	CTGATTACGCTCATATGATGGCAATCCATATGC	TTGCTCACCATATCGATCAAGGGAATCGGTTC
	PlTPS11	CTGATTACGCTCATATGATGGGTGTTCAAGCTTC	TTGCTCACCATATCGATAACTATGACCAGATTG
	PlTPS12	CTGATTACGCTCATATGATGGCACTTCAACTTC	TTGCTCACCATATCGATGTTTAGTGAAACAGG
Generation of constructs used in Heterologous expression in N. benthamiana	PlGPS1	GTATATTCTGCCCAAATTCGCGAATGTTGTATTCTAGGG	ATGAAACCAGAGTTAAAGGCCTCGAGTCATTTTGTTCTCGTA
	PlFPS1	GTATATTCTGCCCAAATTCGCGAATGGCTGACGTGAATG	ATGAAACCAGAGTTAAAGGCCTCGAGTTACTTCTGCCTCTTG
	PlFPS2	GTATATTCTGCCCAAATTCGCGAATGGCTGACGTGAAT	ATGAAACCAGAGTTAAAGGCCTCGAGCTATTTCTGCCTCTTG
	PlGGPPS1	GTATATTCTGCCCAAATTCGCGAATGTCAATTTCAATG	ATGAAACCAGAGTTAAAGGCCTCGAGTTAATTTTGTCGATT
	PlGGPPS2	GTATATTCTGCCCAAATTCGCGAATGAGTGCTGTGAAT	ATGAAACCAGAGTTAAAGGCCTCGAGTTAATTCTGCCTGTGA
	PlGPPS.SSU	GTATATTCTGCCCAAATTCGCGAATGGCTTTTTCACTCG	ATGAAACCAGAGTTAAAGGCCTCGAGTCATGAAGTCGATTC
	PlNUDX	GTATATTCTGCCCAAATTCGCGAATGGACAATAGATCGTCGG	ATGAAACCAGAGTTAAAGGCCTCGAGTTAACTAGTTGTGGGGAA
	PlTPS1	GTATATTCTGCCCAAATTCGCGAATGTCTTTCCAACTCTC	ATGAAACCAGAGTTAAAGGCCTCGAGTCATATTGGAACAGGAT
	PlTPS2	GTATATTCTGCCCAAATTCGCGAATGTCTACTGAAGCTTC	ATGAAACCAGAGTTAAAGGCCTCGAGTCATATTGCAATATGA
	PlTPS3	GTATATTCTGCCCAAATTCGCGAATGGCTACACGTCTGG	ATGAAACCAGAGTTAAAGGCCTCGAGCTACATGGGAATGGG
	PlTPS4	GTATATTCTGCCCAAATTCGCGAATGTCTCTCCCTGTG	ATGAAACCAGAGTTAAAGGCCTCGAGTCATATTGGGATTG
	PlTPS5	GTATATTCTGCCCAAATTCGCGAATGGCCATTTGCTCTG	ATGAAACCAGAGTTAAAGGCCTCGAGTTAGGGAATGGATTGA
	PlTPS6	GTATATTCTGCCCAAATTCGCGAATGTCTGTCAAAGTTC	ATGAAACCAGAGTTAAAGGCCTCGAGTCACATTGCAATAGGATC
	PlTPS7	GTATATTCTGCCCAAATTCGCGAATGTCTGTCCAAGTCT	ATGAAACCAGAGTTAAAGGCCTCGAGTCATACTGGGACAGG
	PlTPS8	GTATATTCTGCCCAAATTCGCGAATGTCTACCCTACTCT	ATGAAACCAGAGTTAAAGGCCTCGAGTTATTCTCAAACACTG
	PlTPS9	GTATATTCTGCCCAAATTCGCGAATGCTTGTTACAGTG	ATGAAACCAGAGTTAAAGGCCTCGAGTCATCTGTTTGACAAAG
	PlTPS10	GTATATTCTGCCCAAATTCGCGAATGGCAATCCATATGC	ATGAAACCAGAGTTAAAGGCCTCGAGCTACAAGGGAATCGGTT
	PlTPS11	GTATATTCTGCCCAAATTCGCGAATGGGTGTTCAAGCTTC	ATGAAACCAGAGTTAAAGGCCTCGAGTTAAACTATGACCAGAT
	PlTPS12	GTATATTCTGCCCAAATTCGCGAATGGCACTTCAACTTC	ATGAAACCAGAGTTAAAGGCCTCGAGCTAGTTTAGTGAAACAG
Underlined nucleotides represent restriction sites.

## Sheet: Supplementary Table S4
Supplementary Table S4. Enzymatic products catalyzed by TPS proteins from P. lactiflora ‘ Zifengyu’.
				PlTPS1 73 73 73				PlTPS2 73 73 74				PlTPS3				PlTPS4				PlTPS5				PlTPS6				PlTPS7				PlTPS8				PlTPS9				PlTPS4-W283A	PlTPS4-R453A	PlTPS5-N323A
NUM.	R.T.	CAS		GPP	NPP	(E, E)-FPP	(Z, Z)-FPP	GPP	NPP	(E, E)-FPP	(Z, Z)-FPP	GPP	NPP	(E, E)-FPP	(Z, Z)-FPP	GPP	NPP	(E, E)-FPP	(Z, Z)-FPP	GPP	NPP	(E, E)-FPP	(Z, Z)-FPP	GPP	NPP	(E, E)-FPP	(Z, Z)-FPP	GPP	NPP	(E, E)-FPP	(Z, Z)-FPP	GPP	NPP	(E, E)-FPP	(Z, Z)-FPP	GPP	NPP	(E, E)-FPP	(Z, Z)-FPP	(E, E)-FPP	(E, E)-FPP	GPP
1	7.136	2867-05-2	α-thujene	ND	ND	ND	ND	ND	ND	ND	ND	ND	ND	ND	ND	ND	ND	ND	ND	ND	ND	ND	ND	ND	2.59±0.12 (0.62±0.01)	ND	ND	ND	ND	ND	ND	ND	ND	ND	ND	ND	ND	ND	ND	ND	ND	ND
2	7.311	7785-70-8	α-pinene	ND	ND	ND	ND	ND	ND	ND	ND	65.09±4.96 (93.1±0.5)	69.55±1.61 (91.95±0.23)	ND	ND	5.53±0.28 (1.62±0.02)	ND	ND	ND	ND	ND	ND	ND	ND	8.14±0.84 (4.59±0.02)	ND	ND	ND	ND	ND	ND	ND	ND	ND	ND	ND	ND	ND	ND	ND	ND	ND
3	7.668	79-92-5	camphene	ND	ND	ND	ND	ND	ND	ND	ND	ND	ND	ND	ND	ND	ND	ND	ND	ND	ND	ND	ND	ND	2.88±0.15 (0.84±0)	ND	ND	ND	ND	ND	ND	ND	ND	ND	ND	ND	ND	ND	ND	ND	ND	ND
4	8.112	3387-41-5	sabinene	ND	ND	ND	ND	ND	ND	ND	ND	ND	ND	ND	ND	ND	ND	ND	ND	39.36±6.25 (29.02±0.51)	ND	ND	ND	ND	2.88±0.15 (0.84±0)	ND	ND	ND	ND	ND	ND	ND	ND	ND	ND	ND	ND	ND	ND	ND	ND	2.06±0.03 (62.29±3.46)
5	8.234	18172-67-3	(1S)-(-)-β-pinene	ND	ND	ND	ND	ND	ND	ND	ND	2.33±0.02 (0.91±0.04)	2.33±0.02 (0.83±0.01)	ND	ND	ND	ND	ND	ND	ND	ND	ND	ND	ND	2.44±0.1 (0.52±0)	ND	ND	ND	ND	ND	ND	ND	ND	ND	ND	ND	ND	ND	ND	ND	ND	ND
6	8.425	127-91-3	β-pinene	ND	ND	ND	ND	ND	ND	ND	ND	3.63±0.07 (2.85±0.31)	4.91±0.09 (4.33±0.17)	ND	ND	ND	ND	ND	ND	16.45±2.51 (11.35±0.25)	ND	ND	ND	ND	31.9±4.11 (21.57±0.19)	ND	ND	ND	ND	ND	ND	ND	ND	ND	ND	ND	ND	ND	ND	ND	ND	1.92±0.01 (37.71±3.46)
7	8.469	123-35-3	myrcene	2.54±0.13 (20.01±2.61)	2.28±0.04 (0.6±0.02)	ND	ND	ND	ND	ND	ND	ND	ND	ND	ND	32.72±2.3 (13.22±0.13)	ND	ND	ND	ND	ND	ND	ND	21.4±1.46 (18.86±1.65)	ND	ND	ND	8.42±0.27 (33.14±2)	3.13±0.09 (0.36±0.02)	ND	ND	3.86±0.04 (26.14±0.45)	ND	ND	ND	ND	ND	ND	ND	ND	ND	ND
8	8.782	99-83-2	α-phellandrene	1.75±0.01 (0.87±0.15)	2.41±0.26 (0.73±0.21)	ND	ND	ND	ND	ND	ND	2.31±0.04 (0.88±0.01)	2.31±0.04 (0.81±0.06)	ND	ND	2.62±0.07 (0.39±0)	3.03±0.19 (0.91±0.04)	ND	ND	ND	ND	ND	ND	ND	2.06±0.02 (0.25±0.02)	ND	ND	ND	4.02±0.05 (0.58±0.01)	ND	ND	ND	7.54±0.06 (9.66±0.07)	ND	ND	ND	ND	ND	ND	ND	ND	ND
9	8.983	99-86-5	α-terpinene	1.81±0.01 (2.19±0.17)	7.44±1.56 (6.04±1.23)	ND	ND	ND	ND	ND	ND	ND	ND	ND	ND	23.32±2.08 (9.18±0.11)	11.33±0.97 (6.65±0.05)	ND	ND	ND	ND	ND	ND	ND	2.44±0.1 (0.52±0)	ND	ND	ND	15.96±0.31 (3.59±0.04)	ND	ND	ND	3.66±0.01 (3.23±0.03)	ND	ND	ND	ND	ND	ND	ND	ND	ND
10	9.235	138-86-3	limonene	3.62±0.01 (46.46±1.59)	49.82±0.61 (51.15±1.58)	ND	ND	ND	ND	ND	ND	3.25±0.02 (2.27±0.14)	3.25±0.02 (2.08±0.01)	ND	ND	49.68±4.03 (20.42±0)	80.48±7.25 (54.56±0.03)	ND	ND	ND	ND	ND	ND	5.57±0.29 (4.38±0.24)	53.7±5.68 (37.28±0.51)	ND	ND	2.63±0.14 (4.46±0.13)	294.66±1.9 (73.82±0.2)	ND	ND	1.95±0.01 (2.91±0.02)	29.84±1.09 (46.62±0.74)	ND	ND	ND	ND	ND	ND	ND	ND	ND
11	9.276	7785-26-4	(-)-α-pinene	2.37±0.01 (15.97±0.29)	ND	ND	ND	ND	ND	ND	ND	ND	ND	ND	ND	ND	ND	ND	ND	ND	ND	ND	ND	ND	ND	ND	ND	ND	ND	ND	ND	1.87±0 (1.83±0.02)	ND	ND	ND	ND	ND	ND	ND	ND	ND	ND
12	9.287	3779-61-1	(E)-β-ocimene	ND	ND	ND	ND	ND	ND	ND	ND	ND	ND	ND	ND	ND	ND	ND	ND	ND	ND	ND	ND	ND	ND	ND	ND	3.73±0.3 (9.83±0.29)	ND	ND	ND	1.86±0 (1.76±0.06)	ND	ND	ND	ND	ND	ND	ND	ND	ND	ND
13	9.348	470-82-6	1, 8-cineole	ND	ND	ND	ND	ND	ND	ND	ND	ND	ND	ND	ND	ND	ND	ND	ND	56.45±6.84 (42.6±1.06)	56.09±14.43 (100±0)	ND	ND	ND	ND	ND	ND	ND	ND	ND	ND	ND	ND	ND	ND	ND	ND	ND	ND	ND	ND	ND
14	9.496	13877-91-3	(Z)-β-ocimene	ND	2.79±0.13 (1.14±0.09)	ND	ND	ND	ND	ND	ND	ND	ND	ND	ND	3.53±0.13 (0.77±0.01)	ND	ND	ND	ND	ND	ND	ND	ND	ND	ND	ND	ND	ND	ND	ND	ND	ND	ND	ND	ND	ND	ND	ND	ND	ND	ND
15	9.74	99-85-4	γ-terpinene	ND	3.42±0.4 (1.8±0.31)	ND	ND	ND	ND	ND	ND	ND	ND	ND	ND	19.97±1.35 (7.78±0.08)	4.72±0.4 (2.07±0.07)	ND	ND	ND	ND	ND	ND	ND	3.72±0.24 (1.44±0.01)	ND	ND	ND	8.26±1.04 (1.65±0.2)	ND	ND	ND	9.4±0.11 (12.74±0.05)	ND	ND	ND	ND	ND	ND	ND	ND	ND
16	10.245	586-62-9	terpinolene	1.85±0.01 (3.24±0.1)	19.43±0.44 (18.82±0.01)	ND	ND	ND	ND	ND	ND	ND	ND	ND	ND	61.65±4.45 (25.54±0.26)	52.56±4.35 (35.24±0.17)	ND	ND	ND	ND	ND	ND	ND	15.36±1.9 (9.75±0.11)	ND	ND	ND	70.7±0.67 (17.39±0)	ND	ND	1.95±0.01 (2.82±0.03)	17.14±0.05 (25.59±0.47)	ND	ND	ND	ND	ND	ND	ND	ND	ND
17	10.507	78-70-6	linalool	1.84±0.01 (3.06±0.35)	ND	ND	ND	ND	ND	ND	ND	ND	ND	ND	ND	2.86±0.09 (0.49±0)	ND	ND	ND	ND	ND	ND	ND	49.69±3.56 (50.99±0.08)	23.97±3.07 (15.9±0.16)	ND	ND	4.25±0.38 (12.35±0.37)	ND	ND	ND	3.01±0.03 (15.78±0.21)	ND	ND	ND	ND	ND	ND	ND	ND	ND	ND
18	10.959	linalool-methyl-ether	linalool methyl ether	ND	ND	ND	ND	ND	ND	ND	ND	ND	ND	ND	ND	ND	ND	ND	ND	ND	ND	ND	ND	2.42±0.05 (0.8±0.04)	ND	ND	ND	3.21±0.22 (7.28±0.22)	ND	ND	ND	1.83±0.01 (1.41±0.04)	ND	ND	ND	ND	ND	ND	ND	ND	ND	ND
19	12.057	nerol-methyl-ether analogue	nerol methyl ether analogue	ND	ND	ND	ND	ND	ND	ND	ND	ND	ND	ND	ND	3.89±0.16 (0.93±0.01)	ND	ND	ND	ND	ND	ND	ND	ND	ND	ND	ND	ND	ND	ND	ND	ND	ND	ND	ND	ND	ND	ND	ND	ND	ND	ND
20	12.135	98-55-5	α-terpineol	2.05±0.01 (8.2±0.51)	20.28±0.17 (19.73±0.26)	ND	ND	ND	ND	ND	ND	ND	ND	ND	ND	4.34±0.2 (1.12±0.01)	2.53±0.02 (0.57±0.03)	ND	ND	ND	ND	ND	ND	ND	9.4±1 (5.49±0.02)	ND	ND	ND	12.09±0.19 (2.62±0.06)	ND	ND	ND	3.02±0.06 (2.16±0.12)	ND	ND	ND	ND	ND	ND	ND	ND	ND
21	12.457	nerol-methyl-ether	nerol methyl ether	ND	ND	ND	ND	ND	ND	ND	ND	ND	ND	ND	ND	45.13±4.64 (18.42±0.42)	ND	ND	ND	ND	ND	ND	ND	20.71±1.41 (21.57±1.16)	ND	ND	ND	7.93±0.93 (30.36±0.91)	ND	ND	ND	5.28±0.26 (43.3±1.65)	ND	ND	ND	ND	ND	ND	ND	ND	ND	ND
22	12.475	80-26-2	α-terpinyl acetate	ND	ND	ND	ND	ND	ND	ND	ND	ND	ND	ND	ND	ND	ND	ND	ND	ND	ND	ND	ND	ND	ND	ND	ND	ND	ND	ND	ND	ND	1.67±0.01 (0.13±0)	ND	ND	ND	ND	ND	ND	ND	ND	ND
23	12.544	106-25-2	nerol	ND	ND	ND	ND	ND	ND	ND	ND	ND	ND	ND	ND	ND	ND	ND	ND	ND	ND	ND	ND	ND	2.29±0.11 (0.41±0.02)	ND	ND	ND	ND	ND	ND	ND	ND	ND	ND	ND	2.35±0.05 (100±0)	ND	ND	ND	ND	ND
24	12.98	106-24-1	geraniol	ND	ND	ND	ND	ND	ND	ND	ND	ND	ND	ND	ND	2.01±0.02 (0.13±0)	ND	ND	ND	ND	ND	ND	ND	3.06±0.1 (1.52±0.08)	ND	ND	ND	ND	ND	ND	ND	2.02±0.04 (3.72±0.62)	ND	ND	ND	1.87±0.02 (100±0)	ND	ND	ND	ND	ND	ND
25	13.147	523-47-7	β-cadinene	ND	ND	ND	ND	ND	ND	ND	ND	ND	ND	ND	ND	ND	ND	ND	ND	ND	ND	ND	ND	ND	ND	ND	ND	ND	ND	ND	ND	ND	ND	4.03±0.02 (8.31±0.09)	ND	ND	ND	ND	ND	ND	ND	ND
26	13.756	489-40-7	(-)-α-gurjunene	ND	ND	ND	ND	ND	ND	ND	ND	ND	ND	ND	ND	ND	ND	ND	ND	ND	ND	ND	ND	ND	ND	ND	ND	ND	ND	ND	ND	ND	ND	4.78±0.03 (11.02±0.08)	ND	ND	ND	ND	ND	ND	ND	ND
27	13.922	515-13-9	β-elemene	ND	ND	ND	ND	ND	ND	ND	ND	ND	ND	ND	ND	ND	ND	ND	ND	ND	ND	ND	ND	ND	ND	ND	ND	ND	ND	2.22±0.1 (1.75±0.05)	ND	ND	ND	16.43±0.01 (52.96±0.12)	ND	ND	ND	ND	ND	ND	ND	ND
28	14.166	3691--12-1	α-guaiene	ND	ND	ND	ND	ND	ND	ND	ND	ND	ND	ND	ND	ND	ND	ND	ND	ND	ND	ND	ND	ND	ND	ND	ND	ND	ND	ND	ND	ND	ND	4.56±0.05 (10.22±0.13)	ND	ND	ND	ND	ND	ND	ND	ND
29	14.174	13877-91-5	isocaryophyllene	ND	ND	ND	ND	ND	ND	ND	ND	ND	ND	ND	ND	ND	ND	2.13±0.02 (0.43±0.01)	ND	ND	ND	ND	ND	ND	ND	ND	ND	ND	ND	ND	ND	ND	ND	ND	ND	ND	ND	ND	ND	ND	ND	ND
30	14.201	17699-05-7	α-bergamotene	ND	ND	4±0.18 (0.6±0.04)	ND	ND	ND	ND	ND	ND	ND	ND	ND	ND	ND	ND	ND	ND	ND	3.66±0.48 (16.05±0.55)	2.21±0 (27.93±0.13)	ND	ND	ND	3.07±0.02 (4.19±0.32)	ND	ND	ND	ND	ND	ND	ND	ND	ND	ND	ND	ND	ND	ND	ND
31	14.333	3242--08-8	(-)-γ-elemene	ND	ND	ND	ND	ND	ND	ND	ND	ND	ND	ND	ND	ND	ND	ND	ND	ND	ND	ND	ND	ND	ND	ND	ND	ND	ND	2.28±0.13 (1.94±0.1)	ND	ND	ND	ND	ND	ND	ND	ND	ND	ND	ND	ND
32	14.383	87-44-5	β-caryophyllene	ND	ND	ND	ND	ND	ND	ND	ND	ND	ND	ND	ND	ND	ND	71.02±0.22 (71.69±0.01)	ND	ND	ND	ND	ND	ND	ND	ND	ND	ND	ND	ND	ND	ND	ND	2.94±0 (4.41±0.02)	ND	ND	ND	ND	ND	ND	ND	ND
33	14.401	512-61-8	santalene	ND	ND	5.06±0.05 (0.88±0.01)	ND	ND	ND	ND	ND	ND	ND	ND	ND	ND	ND	ND	ND	ND	ND	ND	ND	ND	ND	ND	ND	ND	ND	ND	ND	ND	ND	ND	ND	ND	ND	ND	ND	ND	ND	ND
34	14.479	13474-59-4	α-bergamotene	ND	ND	ND	ND	ND	ND	ND	ND	ND	ND	ND	ND	ND	ND	ND	ND	ND	ND	ND	ND	ND	ND	ND	2.65±0.19 (2.85±0.41)	ND	ND	ND	ND	ND	ND	ND	ND	ND	ND	ND	ND	ND	ND	ND
35	14.507	339154-91-5	γ-elemene	ND	ND	ND	ND	ND	ND	ND	ND	ND	ND	ND	ND	ND	ND	ND	ND	ND	ND	ND	ND	ND	ND	ND	ND	ND	ND	21.83±2.51 (70.16±2.73)	ND	ND	ND	ND	ND	ND	ND	ND	ND	ND	ND	ND
36	14.575	22567-17-5	(+)-γ-gurjunene	ND	ND	ND	ND	ND	ND	ND	ND	ND	ND	ND	ND	ND	ND	ND	3.86±0.16 (4.74±0.09)	ND	ND	ND	ND	ND	ND	ND	ND	ND	ND	ND	ND	ND	ND	ND	ND	ND	ND	ND	ND	ND	ND	ND
37	14.645	18794-84-8	(E)-β-farnesene	ND	ND	37.66±0.19 (9.48±0.03)	3.34±0.2 (16.82±1.1)	ND	ND	ND	ND	ND	ND	ND	ND	ND	ND	ND	ND	ND	ND	2.83±0.28 (9.21±0.32)	2.57±0.01 (47.64±0.13)	ND	ND	3.19±0.04 (24.41±0.17)	ND	ND	ND	2.27±0.33 (1.78±0.67)	ND	ND	ND	2.7±0.01 (3.54±0.02)	ND	ND	ND	ND	ND	ND	ND	ND
38	14.741	18431--82-8	α-longipinene	ND	ND	72.85±0.09 (18.76±0)	ND	ND	ND	ND	ND	ND	ND	ND	ND	ND	ND	ND	ND	ND	ND	ND	ND	ND	ND	ND	ND	ND	ND	ND	ND	ND	ND	ND	ND	ND	ND	ND	ND	ND	ND	ND
39	14.862	6753-98-6	α-caryophyllene	ND	ND	ND	ND	ND	ND	ND	ND	ND	ND	ND	ND	ND	ND	28.67±0.09 (27.88±0)	11.06±0.18 (20.79±1.57)	ND	ND	ND	ND	ND	ND	ND	2.12±0.01 (1.25±0.12)	ND	ND	ND	ND	ND	ND	4.36±0.01 (9.52±0.01)	ND	ND	ND	ND	ND	ND	ND	ND
40	14.775	116-04-1	β-humulene	ND	ND	ND	ND	ND	ND	ND	ND	ND	ND	ND	ND	ND	ND	ND	34.46±3.91 (72.2±1.83)	ND	ND	ND	ND	ND	ND	ND	ND	ND	ND	ND	ND	ND	ND	ND	ND	ND	ND	ND	ND	ND	ND	ND
41	15.019	24048-44-0	(-)-α-acoradiene	ND	ND	ND	ND	ND	ND	ND	ND	ND	ND	ND	ND	ND	ND	ND	ND	ND	ND	ND	ND	ND	ND	ND	ND	ND	ND	ND	ND	ND	ND	ND	3.48±0.01 (8.7±0.7)	ND	ND	ND	ND	ND	ND	ND
42	15.054	1461-03-6	himachalene	ND	ND	77.15±1 (19.89±0.2)	2.94±0.11 (12.65±0.47)	ND	ND	ND	ND	ND	ND	ND	ND	ND	ND	ND	2.73±0.02 (2.26±0.17)	ND	ND	ND	2.15±0 (24.43±0)	ND	ND	ND	ND	ND	ND	ND	2.26±0.07 (5.14±0.7)	ND	ND	ND	17.18±1.87 (75.35±2.48)	ND	ND	ND	ND	ND	ND	ND
43	15.167	28973-97-7	(E)-β-farnesene	ND	ND	9.21±0.06 (1.98±0.01)	ND	ND	ND	ND	ND	ND	ND	ND	ND	ND	ND	ND	ND	ND	ND	ND	ND	ND	ND	ND	ND	ND	ND	ND	ND	ND	ND	ND	ND	ND	ND	ND	ND	ND	ND	ND
44	15.176	13744-15-5	β-cubebene	ND	ND	ND	ND	ND	ND	2.23±0.01 (87.56±0.05)	ND	ND	ND	ND	ND	ND	ND	ND	ND	ND	ND	ND	ND	ND	ND	ND	ND	ND	ND	2.28±0.3 (1.84±0.59)	ND	ND	ND	ND	ND	ND	ND	ND	ND	ND	ND	ND
45	16.019	495-60-3	zingiberene	ND	ND	91.69±6.55 (23.73±1.43)	ND	ND	ND	ND	ND	ND	ND	ND	ND	ND	ND	ND	ND	ND	ND	ND	ND	ND	ND	ND	2.19±0 (1.47±0.1)	ND	ND	ND	ND	ND	ND	ND	ND	ND	ND	ND	ND	ND	ND	ND
46	15.307	502-61-4	α-farnesene	ND	ND	ND	ND	ND	ND	ND	ND	ND	ND	ND	ND	ND	ND	ND	ND	ND	ND	2.79±0.27 (8.86±0.3)	ND	ND	ND	ND	ND	ND	ND	ND	ND	ND	ND	ND	4.95±0.07 (15.96±1.78)	ND	ND	ND	ND	ND	ND	ND
47	15.359	21747-46-6	(+)-ledene	ND	ND	ND	ND	ND	ND	1.75±0 (6.36±0.1)	ND	ND	ND	ND	ND	ND	ND	ND	ND	ND	ND	ND	ND	ND	ND	ND	ND	ND	ND	ND	ND	ND	ND	ND	ND	ND	ND	ND	ND	ND	ND	ND
48	15.42	495-61-4	β-bisabolene	ND	ND	21.31±0.12 (5.17±0.03)	ND	ND	ND	ND	ND	ND	ND	ND	ND	ND	ND	ND	ND	ND	ND	3.3±0.39 (13.08±0.45)	ND	ND	ND	ND	ND	ND	ND	ND	ND	ND	ND	ND	ND	ND	ND	ND	ND	ND	ND	ND
49	15.49	5989-08-2	α-longipinene	ND	ND	ND	3.3±0.18 (16.61±3.04)	ND	ND	ND	ND	ND	ND	ND	ND	ND	ND	ND	ND	ND	ND	ND	ND	ND	ND	ND	9.16±0.64 (23.15±3.48)	ND	ND	ND	10.05±0.22 (77.98±1.06)	ND	ND	ND	ND	ND	ND	ND	ND	ND	ND	ND
50	15.568	483-76-1	(+)-δ-cadinene	ND	ND	ND	ND	ND	ND	1.75±0 (6.08±0.15)	ND	ND	ND	ND	ND	ND	ND	ND	ND	ND	ND	ND	ND	ND	ND	ND	ND	ND	ND	ND	ND	ND	ND	ND	ND	ND	ND	ND	ND	ND	ND	ND
51	15.682	560-32-7	α-patchoulene	ND	ND	ND	ND	ND	ND	ND	ND	ND	ND	ND	ND	ND	ND	ND	ND	ND	ND	ND	ND	ND	ND	ND	ND	ND	ND	ND	3.52±0.02 (16.88±0.36)	ND	ND	ND	ND	ND	ND	ND	ND	ND	ND	ND
52	15.637	20307-83-9	β-sesquiphellandrene	ND	ND	75.71±6.08 (19.51±1.29)	ND	ND	ND	ND	ND	ND	ND	ND	ND	ND	ND	ND	ND	ND	ND	ND	ND	ND	ND	ND	2.54±0.03 (2.54±0.06)	ND	ND	ND	ND	ND	ND	ND	ND	ND	ND	ND	ND	ND	ND	ND
53	15.768	28937-07-8	(Z)-α-bisabolene	ND	ND	ND	6.93±0.51 (53.92±1.7)	ND	ND	ND	ND	ND	ND	ND	ND	ND	ND	ND	ND	ND	ND	4.88±0.31 (26.98±2.51)	ND	ND	ND	ND	ND	ND	ND	ND	ND	ND	ND	ND	ND	ND	ND	ND	ND	ND	ND	ND
54	15.775	3853-83-6	α-himachalene	ND	ND	ND	ND	ND	ND	ND	ND	ND	ND	ND	ND	ND	ND	ND	ND	ND	ND	ND	ND	ND	ND	ND	22.76±2.55 (64.56±3.67)	ND	ND	ND	ND	ND	ND	ND	ND	ND	ND	ND	ND	ND	ND	ND
55	15.986	40716-66-3	(E)-nerolidol	ND	ND	ND	ND	ND	ND	ND	ND	ND	ND	ND	ND	ND	ND	ND	ND	ND	ND	4.84±0.78 (25.82±0.89)	ND	ND	ND	6.28±0.09 (75.59±0.17)	ND	ND	ND	ND	ND	ND	ND	ND	ND	ND	ND	ND	ND	ND	ND	ND
56	16.24	339154-91-5	γ-elemene analogue	ND	ND	ND	ND	ND	ND	ND	ND	ND	ND	ND	ND	ND	ND	ND	ND	ND	ND	ND	ND	ND	ND	ND	ND	ND	ND	6.53±0.83 (16.64±0.02)	ND	ND	ND	ND	ND	ND	ND	ND	ND	ND	ND	ND
ND represents tentatively undetected.
All the data were calculated relative to standard β-caryophyllene (Bao et al., 2023), and the unit was ng per protein.
The data in brackets represent the mean percentage relative to the whole volatile terpenes.
All the detection experiments were repeated at least three times for replication.

## Sheet: Supplementary Table S5
Supplementary Table S5. Volatile compounds detected in N. benthamiana leaves heterologously expressing PlTPS genes.
CAS Number	Compound	PlTPS1	PlTPS2	PlTPS3	PlTPS4	PlTPS5	PlTPS6	PlTPS7	PlTPS8	PlTPS9	PlTPS4-W283A	PlTPS4-R453A	PlTPS5-N323A	PlNUDX+PlGPPS	PlNUDX+SlNPPS
7785-70-8	α-pinene	ND	ND	8.28±2.46 (100)	ND	ND	ND	ND	ND	ND	ND	ND	ND	ND	ND
3387-41-5	sabenene	ND	ND	ND	ND	2.88±0.28 (28.05±2.2)	ND	ND	ND	ND	ND	ND	1.92±0 (71.17±4.36)	ND	ND
127-91-3	β-pinene	ND	ND	ND	ND	2.3±0.02 (22.46±0.56)	ND	ND	ND	ND	ND	ND	1.8±0.02 (28.83±4.36)	ND	ND
470-82-6	1, 8-cineole	ND	ND	ND	ND	5.05±0.40 (49.48±1.64)	ND	ND	ND	ND	ND	ND	ND	ND	ND
78-70-6	linalool	ND	ND	ND	ND	ND	19.77±0.24 (100)	ND	ND	ND	ND	ND	ND	ND	ND
106-25-2	nerol	ND	ND	ND	ND	ND	ND	ND	ND	ND	ND	ND	ND	ND	2.54±0.09 (100)
106-24-1	geraniol	ND	ND	ND	ND	ND	ND	ND	ND	1.88±0.00 (100)	ND	ND	ND	1.93±0.01 (100)	ND
13744-15-5	β-cubebene	ND	17.53±1.39 (100)	ND	ND	ND	ND	ND	ND	ND	ND	ND	ND	ND	ND
17699-05-7	α-bergamotene	3.83±0.09 (2.54±0.12)	ND	ND	ND	ND	ND	ND	ND	ND	ND	ND	ND	ND	ND
546-28-1	β-cedrene	7.72±0.13 (7.23±0.18)	ND	ND	ND	ND	ND	ND	ND	ND	ND	ND	ND	ND	ND
512-61-8	santalene	4.78±0.24 (3.68±0.28)	ND	ND	ND	ND	ND	ND	ND	ND	ND	ND	ND	ND	ND
18431-82-8	β-chamigrene	17.25±0.53 (18.7±0.58)	ND	ND	ND	ND	ND	ND	ND	ND	ND	ND	ND	ND	ND
18794-84-8	(E)-β-farnesene	12.21±0.96 (12.64±1.19)	ND	ND	ND	ND	ND	ND	ND	ND	ND	ND	ND	ND	ND
3853-83-6	α-himachalene	15.40±0.78 (16.48±0.89)	ND	ND	ND	ND	ND	ND	ND	ND	ND	ND	ND	ND	ND
21747-46-6	(+)-ledene	3.58±0.36 (2.25±0.44)	ND	ND	ND	ND	ND	ND	ND	ND	ND	ND	ND	ND	ND
495-60-3	zingiberene	6.21±0.12 (5.41±0.13)	ND	ND	ND	ND	ND	ND	ND	ND	ND	ND	ND	ND	ND
495-61-4	β-bisabolene	5.88±0.03 (5.01±0.02)	ND	ND	ND	ND	ND	ND	ND	ND	ND	ND	ND	ND	ND
20307-83-9	β-sesquiphellandrene	23.34±0.1 (26.05±0.03)	ND	ND	ND	ND	ND	ND	ND	ND	ND	ND	ND	ND	ND
523-47-7	β-cadinene	ND	ND	ND	ND	ND	ND	ND	72.29±8.92(18.46±1.62)	ND	ND	ND	ND	ND	ND
339154-91-5	γ-elemene	ND	ND	ND	ND	ND	ND	6.85±2.56 (16.72±3.79)	5.68±0.33 (0.98±0.14)	ND	ND	ND	ND	ND	ND
489-29-2	β-maaliene	ND	ND	ND	ND	ND	ND	ND	190.00±7.23 (50.31±1.43)	ND	ND	ND	ND	ND	ND
25246-27-9	alloaromadendrene	ND	ND	ND	ND	ND	ND	ND	14.12±1.11 (3.5±0.24)	ND	ND	ND	ND	ND	ND
17334-55-3	(+)-calarene	ND	ND	ND	ND	ND	ND	ND	12.70±0.32 (3.46±0.69)	ND	ND	ND	ND	ND	ND
3691-12-1	α-guaiene	ND	ND	ND	ND	ND	ND	ND	63.83±4.92 (17.71±1.33)	ND	ND	ND	ND	ND	ND
515-13-9	β-elemene	ND	ND	ND	ND	ND	ND	ND	9.96±1.64 (2.31±0.57)	ND	ND	ND	ND	ND	ND
87-44-5	β-caryophyllene	ND	ND	ND	12.32±4.19 (100)	ND	ND	ND	13.70±0.68 (3.27±0.36)	ND	ND	ND	ND	ND	ND
61262-67-7	longifolene	ND	ND	ND	ND	ND	ND	7.32±1.1 (21.85±3.19)	ND	ND	ND	ND	ND	ND	ND
11028-42-5	cedrene	ND	ND	ND	ND	ND	ND	3.34±0.89 (5.13±1.53)	ND	ND	ND	ND	ND	ND	ND
39029-41-9	(+)-γ-cadinene	ND	ND	ND	ND	ND	ND	16.99±4.52 (56.3±2.12)	ND	ND	ND	ND	ND	ND	ND
ND represents tentatively undetected.
All the data were calculated relative to standard β-caryophyllene (Bao et al., 2023), and the unit was ng/g fresh weight.
The data in brackets represent the mean percentage relative to the whole volatile terpenes.
All the detection experiments were repeated at least three times for replication.

## Sheet: Supplementary Table S6
Supplementary Table S6. Subcellular localization prediction of proteins identified from P. lactiflora ‘ Zifengyu’.
Protein type	Prediction_TargetP - 2.0
PlTPS1	cytosol
PlTPS2	cytosol
PlTPS3	plastids
PlTPS4	cytosol
PlTPS5	plastids
PlTPS6	cytosol
PlTPS7	cytosol
PlTPS8	cytosol
PlTPS9	plastids
PlNUDX	cytosol
PlGPPS1	mitochondrion
PlFPPS1	cytosol
PlFPPS2	cytosol
PlGGPPS1	plastids
PlGGPPS2	plastids
PlGPPS.SSU	plastids

## Sheet: Supplementary Table S7
Supplementary Table S6. RNAi of PlTPS9 and PlNUDX of P. lactiflora ‘ Zifengyu’ flowers.
No.	CAS Number	Compound	Control	PlTPS9_RNAi	Control	PlNUDX_RNAi
1	106-22-9	citronellol	2.52±0.3 (66.96±3.01)	2.05±0.09 (53.36±9.52)	2.44±0.22 (62.26±3.66)	2.02±0.11 (52.12±4.43)
2	106-24-1	geraniol	2.1±0.13 (32.42±3.36)	2.00±0.09 (45.65±9.26)	2.15±0.14 (36.91±3.76)	1.99±0.1 (46.4±4.01)
3	87-44-5	β-caryophyllene	1.72±0.07 (0.62±0.39)	1.72±0.03 (0.99±0.49)	1.72±0.09 (0.83±0.95)	1.72±0.04 (1.48±1.66)
All the data were calculated relative to standard β-caryophyllene (Bao et al., 2023), and the unit was ng/g fresh weight.
The data in brackets represent the mean percentage relative to the whole volatile terpenes.
All the detection experiments were repeated at least three times for replication.

## Sheet: Supplementary Table S8
Supplementary Table S7. The sequence data from this article of P. lactiflora ‘ Zifengyu’.
Protein	Sequence
PlTPS1	MSFQLSTNAEPEVIRPTSYFQPSIWGDQFTAYNSDDEKTHACKVEQVEELKEVVRMELVTILGNTWQQLKLIDAIQRLGVAYHFEEEIEEALQHVYHSYNHGYDDNVNEDLFRVALWFRLLRQQGYNVSSAIFNKFKNEQDKFRESLIGDVHGMLGLYEATHLRVHGEEVLDEALAFTTIHLQSFATAHPRDPFTPQVIHALEQPIHKGYPRLEARHYISAYQENKSHNKALLKLAKLDFNLLQTLHREELKEISRWWKELDIVTKLPFVRDRVVEACFWPLGVYFEPQYSLGRRILIKVICLITIMDDMYDAYATLEELQLFTEAIERWDINSNEQLPDYMKLCYQIHLDFYQEVEEGMGKESGRTYLVIEAIKKQAQAYLVEAKWSNEKYIPTVDEY…
PlTPS2	MSTEASAAGGLVLDQNGAAPDNVRRSANFHPSIWGDHFLAYASHHNLSVDVGVEKQIEQLKEQVRRNFVGANTTSLKLVLVDSIQRLGLAYHFENQIEQALEHIYGTPLEGDLYHVALRFRLLRQQGYNVSCDMFNKFRDDQNKFKQNLTSDVQGLLSLYEATHIRVDGEDILDEALPFTITHLDSIKLNSPLATQVSNALNQPIHMGIPRLEARKYITVYQQQMSCDQTLLTLAKLDFNQLQKIHQNELCEISRWWKDLDFATKLPFARDRVVECYFWILGVYFEPQYYLARRILTKVIAMTSIIDDIYDVYGTIDELQLFTKAVNRWDISNIGQLPQYMQICYQALFDVYNEIEEAMNQQGTSYRLYYAKEAMKNQVNAYFMEAKWCSKQYVPTMEE…
PlTPS3	MATRLVASSPLCSFIKFQPVKAPSQKYSSNASFPKPVFRCVATSTTEVIERRSGNYQPCIWDIEFLQTVDSDYSKEIYKKRSENLKRQVKTMLVSEVEPLVQLELIDVLQRLCLGYEFETEIKSILQSIYNNNSSSSGKYKSSQDLHAAALEFRLLRQHHYIVPQEIFESFRDENGFKKSIYDDVKGMLSLYEASFFAFEDESIMEEAWEFTSEKLKSLKTEDMDPTLAMLVPHALEIPLHWRLPRFDARWFIEVYEKSRDMNPILLELGKLDFNIVQSMYQEDLRVMSSWWKEIALREKLDFARDRLVPSYLWGVGVSSEPQYAYSRRIIGMDIAIINMIDDIYDIYGTLEEVELFTDAVKKWDINAMKQLPDYMKIAYLAFYNTVNEMIYVILKEHG…
PlTPS4	MSLPVLETNQPPKKYKPDVIRKTAKFPPGISADQFITYIPQDEKIHAEIVQEIEELKEIVKMKLMALVGKPSQKLKLVDAIQRLGVGYHFEKEIDEALRQVYATYGHAHDEDLFTVALRFRLLRQQGYDVSCAIFNKFTDDKGNFKECLNGNVEGMVALYEATHLRVHGEDVLEAALTFTTIHLEAMATHHASHQLRALVIRALEQPTHKGVPRLEARHYISFYQQDNLHDEALLRLAKLDYNLLQSLHKKELSEVTRWWTELDFGKKLPFARDRVVECYFWGLGVYFEPKYSIARMTLSKIIALTTVMDDIYDVHGTLEELELFTDAVQRWDINCIDQLPEYMKVFYQALLDVYVEIEEELSKEPGQTYRINYAMQAMKMQAQAYLVETEWSNEDYIP…
PlTPS5	MAICSVITLSPATSFFSLQTSSNQSFFRPVRGCMSTAKACKQAVIRRSANYKPTIWDYNFVQSLTSEYVGETYTKRSQKLKEQVRMKLAKAVEPLDLIDTLQRLGLSYHFEEEIKGILESIYNNDTWKKQDIYAVALQFRLLRQHGYNIPQEIFENFKDEMGSFKECLCKDTKGMLCLYEASYLLMEGENILDEARNFTTKHLREYLNKNTGENELAILVSHSLELPLHWRMLRLEARWFIDVYQRQHDMDPVLLELSKLDFNMVQATHLEDLTHMSRWWRSTGLGEKLTFARDRLMENFFWTVGVIFQPQFGYCRRMSTKVNALITTIDDVYDVYGTLDELEIFTKVVERWEINAMDQLPEYMKLCFLTLYNSVNEMAYEALKEQGVNIIPYLKKSWA…
PlTPS6	MSVKVPQSQNAPTEVGRRSVNFHPTVWGDRFITYNNQSVDDDVEKRLTEELKAQVRRKLVDAAENTCQKLNTIDAIQRLGLAYHFETEIEEALQNIYNSSQVVGNNVEEDDLYSVALRFRLLRQQGYTISSDVFNKFKDDNENFKVSLIGDASSLLSLYEAAHLRIHGEHILDEALTFSVNNLESIATQLSPPLATQVTHALNRPLRKGIPRLEARHYISVYQEDPLHDEVLLKLAKLDFNQLQKIHQKELSEISKWWKDINFVSKLPFARDRVVECYFWIMSVHSEPENWLARRTAAKIAAVTSIIDDIYDVHGTIDELTLFTEAVNRWDINNIDQLPEYMKICYKALLGVFSELGEELEKQGRSYRLDYTIEVMKDLVRNYFTESKWLSEKYVPTIE…
PlTPS7	MSVQVSPAPQSQNVSPNPTTEIVRPIAAFHPDIWGDQFISYISDDEMTQTGKEKQVEQLKQEMRKELLAAAGQPSQQLKFIDALQRLGIAYHFEKDIDVALKHIYHLGHSDNHDKDLYQLSLWFRLLRQQGHNVPSDVFNKLKNDTGSFNEFMTSGVSAMLCLYEATHLRVHGEDVLDQALAFVTNQLESFAATHPTHPLTPQVIHALKQPIHTGLPRVEARYYISVYEEDSSHNKALLKLAKLDFNLLQTLHKKELREITRWWRKLDFVTKLPYARDRVVECYFWILGVFFEPQYSLARIILTKVISLLSILDDTYDAYGTREELELLTDAIHRWDIKCMDQLPEYMKLIYQAILDLYVDIEGDIAHLDGATYRFHYAKEAMKKAAQGFFAEAKCFAE…
PlTPS8	MSTLLSTSLPNKKVIRPTITFKPCIWGDRFLNYTPESEEIRSHKVRQIEELKEEVRKELIATADQPSQQVKLIDAIQRLGVGYHFEKEIEEALQHVYEKYDHKYYDTTADEHLFNVAIWFRLLRQQGYHVSSDIFNEFKNGEGKFRESLIGDVWGILSLYEATHLRVHGEEVLEDALAFTTLHLESFAKTNASEATQVIRALGQSIHKDLPRLAARNYISIYQEENSHNKSLHKLAKLDYNLLQNMHKEELMEFNRWSIEYDFGKKLPFARRRVVGVYIWGLSAFFEPQYAIPRKILTKFISLLTNMDDIYDNYGTLEELELLTEAFIRWDIRYTDQLPECLKFWYQAVLDGFVEIEDELAKEPGRAYRVHYAKEVMKIYAKTYLMEAKWLKEKYTPTF…
PlTPS9	MLVTVKMAGIRSISIPLHSSSPKILSHSVPLPSASPTLLSQRAFPQQTRRSWSCMSQSNRMPPITHHDSLPKPLPLRHTPVLQSQTKHLSTETIEELQESTQKELQTSSDPVVTLKLIDTLQQLGIAYHFKEDINKLLERFSEYNAGDDLFVIALRFRLLRHNGFPTCSGVFDKFINKKDRFKETLSKDTWGLLSLYEASYLGAKGEVQLLQAMEFTKTHLMQSKPTMTAQLSEHVARSLEIPRHLRMERLEARNYIDEYSRGNNCSVALLELARLDFDMVQPLHQKELEEIFRWWKQLGLVDKLSFGRDRPLECFLWTVGIFPEPCQSRCRIELTKTIAILLVIDDIFDTYGSLNELILFTDAIKRWDLGAMEQLPDYMKICYMALHNTTNDIAYWVL…
PlTPS10	MAIHMHFPPPLSSLMPITKFGPTKCISQRLFFSKPVVCISSTNINGSSHDSMGYRRSGNYQPCIWDSDYLQSLTSDYTREIYTRVEKLKGETRKILGNVVEPLDQLEFIDALQRLGLGYHFDQEIKNLLQKIYYNSDLKSRKGDLHATALEFRLLRQHGLHVPQEVFKKFMVKMGSFKSCICDMRGMLSLYEASYFSLEGESIMEEAWELTTHHLKDLRLEDVDPTLAKLLKHALEIPLHWRMPRLEARWFIDIYAESSHMNPILLELAKLDFNIVQRVHRQDLNHTSSWWENLGLGEQLMFARDRLVPSFLWSVGVCSEPQFKNSRRMVTKAIALINVIDDIYDVYGTLDEVKLFTDVVERWDISAMKQLPHYMKICFLAFYNSVNRMAYAILNEQGV…
PlTPS11	MSVKVPQSQNAPTEVGRRSVNFHPTVWGDRFITYNNQSVDDDVEKRLTEELKAQVRRKLVDAAENTCQKLNTIDAIQRLGLAYHFETEIQESLQHVYGTQLYENDLYHVSLRFRLLRQEGYNVSCDVFKRFRDDKNNFKEALTRDVRGMLSLYEAAHLRVHGEDILDEAVTFCVNNLKPLATNLLPPLATQVSHALKRPIRKGVPRLEARHYISIYQEDDSHDETLLKLAKLDYNKLMKLHQKELGEITKWWKDLNFESNLPFQARDRVVECYFWILAVHIEPECYQTRMIVSKLTALISIVDDIFDVYGTIEELNKFTEAIERWDMDSIDELPEYMRILYQALLEVVNEIREDMAGEGKSYRKYYTIEAMKDLARNYFAEAKWLSEKYVPTLDEYLHV…
PlTPS12	MGVQASAGSAPTPTASGQVQRRCADFHPSLWGDHFIQYTSQNSVTSIYIFFLMQVPCGDLTFFFVCVCEDVCVQSVDTGVEKQIKELTEEVRSKLVAATDIPLKKLNMIDAIQRLGLAYYFEKHIEEALDHTFQIYDDNADDLYLVALRFRLLRQQGYNVSCDIFNKFKEDDGKFKEAIISDAAGMLSLYEAAHLRIHGEEILDEALSFCINHLESLATQSSPPLGTQIINALKRPICRNIPRLETRQFISIYAEDDSHNQSLLKLAKLDFNRLQKIHQKELGEISKWWKDLNFVSKLPYIRNRVVECYMWIMSVFNQPEHHLARRFVSKVITMTSVIDDTYDIHGTYDELELFTEAIERWDMSSIDQLPEYMKIIYRALLDVYSEMEEEMAKQGTTHR…
PlNUDX	MDNRSSEQALAPKVAVVVFLLKGNSVLLGKRLSSIGDSTFALPGGHLEFGESFAECATREVKEETDLGIEKIELLTVTNNLFLEEAKPSHYVTVFVRAVLVDSQQVPQNLEPNKCDGWDWYDWNELPKPLFRPLETMVQSGFNPFPTTS.
PlGPPS1	MLYSRGFSRIPRNSLIHCCKWFLSSQQYHQQSFLSIKFQSPTDHTQKVLGCREIYSRGLLALHGIQHQSYHGSSSVIEERLDPFSLVADELSVIANRLRAMVVAKVPKLGSAAEYFFKIGVEGKRFRPTILLLMATALNVSIPGRAHAVLGDTLATELRTRQQCIAEITEMIHVASLLHDDVLDDADTRRGISSLNSVVGNKVAVLAGDFLLSRACVALASLRNTDVCIYLVVILLATVVEHLVTGETMQMTTTSEQRCSMDYYMEKTYYKTASLISNSCKAIALLAGQTAEVAMLAFEYGKNLGLAFQLIDDVLDFTGTSASLGKGSLSDIRHGIVTAPILFAVEEFPQLRALVDRGFHDPKDVDIALDYLGKSCGIQKTRELATKHANLAAAAIDSL…
PlFPPS1	MADVNGTKMDLRSKFLNVYSVLKSELLDDPAFEFTNESRQWVERMLDYNVPGGKLNRGLSVIDSYRLLKEGKELTDEEVFLACALGWCIEWLQAYFLVLDDIMDGSHTRRGQPCWFRLSNVGMIAANDGLILRNHIPRILKKNFRDKPYYVYLLELFNEVEFQTASGQMIDQITTLEGVKDLSKYSSSLHHRIVHYKTAYYSFYLPVACALLMSGENLDNHVEVKNILVEMGIYFQIQDDYLDCFGNPQVIGKIGTDIEDFKCSWLVVKALEGANEEQKKLLHENYGKADEASVAKVKELYKVLNLQGVFAEYESKSREKLVKSIEAHPSKAVQAVLKSFLEKIYKRQK.
PlFPPS2	MADVNGTKMDLRSKFLNVYSVLKSELLDDPAFEFTNESRQWVERMLDYNVPGGKLNRGLSVIDSYQILKDGKELTEEEIFLTSALGWCIEWLQAYFLVLDDIMDGSHTRRGQPCWFRLPKVGLIAANDGIILRNHIPRILKNHFRERSYYVDLLDLFNEVEFQTASGQMIDLITTLEGEKDLSKYSLSLHRRIVQFKTAYYSFYLPVACALVMSGENLDNHVAVKDILVEMGTYFQVQDDYLDCYGEPEKIGKIGTDIEDFKCSWMVVKALELCNEEQKKILHEHYGKADPADVAKVKALYNELDLQGVFAEYENKSYEKLITSIEAHPSKAVQAVLKSFLGKIYKRQK.
PlGGPPS1	MSISMAFSAITSGYDHSILLRNPMAAGFKTPSRSRYFKLSIPMTIHARIVNSSSVQPILTEEETKTKPLPAFQFEEYMATKAKRVNKALDEAVPLQHPTLIHESMRYSLLAGGKRVRPILCIASCELVGGHESLAMPMASALEMIHTMSLIHDDLPCMDDDDLRRGKPTNHKVFGEETAVLSGDALLSLAFEHIATKTVNVSPDRVLKAIAELGSAVGSEGLVAGQIVDICSEGKQVDLNELEFIHVHKTAKLLEASVVCGVIMGGGSVIDVERLRKYARCIGLLFQVVDDILDVTKSSHELGKTAGKDLVSDKATYPKLMGLDKAKKFAGDLVVQAVEELGYFDAAKAAPLCYLANYIANRQN.
PlGGPPS2	MSAVNLSSWVQPCSMVNQAGRSRSMPSMIVLHSLKKRPISLLTGKGKRPISVSAVLTKEGVVKEGDTPEKVAKSAFNFKTYMLEKANSVNQALDAAVGLRDPLKIHEAMRYSLLAGGKRVRPVLCIAACELVGGLESMAMPSACAVEMIHTMSLMHDDLPCMDNDDLRRGKPTNHKVFGEDVAVLAGDALLAFAFEHIAVSTKGVPPARIVRAIGELAKSIGSEGLVAGQVVDINSEGLSNVGVEQLEFIHVHKTAALLEGSVVLGAILGGGMIDEVEKLRNFARYIGLLFQVVDDILDVTQSSEELGKTAGKDLVADKVTYPKLMGIEKSREFAEQLNKDAQDQLSGFDPEKAAPLIALANYIAHRQN.
PlGPPS.SSU	MAFSLGISSSPHLYFPTKHPNIQKKIRSSLPSSSISSPSTTQFDLRTYWSTLISEINLKLDEAIPVKYPEQIYEAMRYSVLAKGAKRSPPVMCVAACELFGVNRRAAFPTACALEMVHSASLIHDDLPCMDDDPSRRGQPSNHTIYGVDMAILAGDALFPLGFQHIVSHTPSNLVPEPRLLRVITEIARAVGSTGMAAGQFLDLEGGPNSVDFVQEKKFGEMAECSAVCGGILAGARDDEIENLRIYGRAVGVLYQVVDDVLKEKEEIEGGKAEEKKKKGKSYVGTYGVEKAMEVAEDLRAKAKSALDGFDKYGENVAPLYSFVDFAADRGFRIGESTS.
